# Supplementary material for: ﻿Asterquanzhouensis (Asteraceae), a new riparian species from eastern China
Source: PhytoKeys. 2022 May 9;195:93–106. doi: 10.3897/phytokeys.195.82411 (PMC9849030; doi:10.3897/phytokeys.195.82411)
Supplement: XML Treatment for Aster quanzhouensis [file phytokeys.195.82411-treatment1.xml]

<!DOCTYPE tp:taxon-treatment
  PUBLIC "-//TaxonX//DTD Taxonomic Treatment Publishing DTD v0 20100105//EN" "tax-treatment-NSO.dtd">
<tp:taxon-treatment xmlns:tp="http://www.plazi.org/taxpub"><tp:treatment-meta><kwd-group><label>Taxon classification</label><kwd>
              <named-content content-type="kingdom">Plantae</named-content>
            </kwd><kwd>
              <named-content content-type="order">Asterales</named-content>
            </kwd><kwd>
              <named-content content-type="family">Asteraceae</named-content>
            </kwd></kwd-group><mixed-citation publication-type="journal"><person-group><name><surname>Xiao</surname><given-names>Jia-Wei</given-names></name><name><surname>Yan</surname><given-names>Guo-Jiao</given-names></name><name><surname>Li</surname><given-names>Wei-Ping</given-names></name><name><surname>Tang</surname><given-names>Ming</given-names></name></person-group><article-title>﻿<italic><tp:taxon-name><tp:taxon-name-part taxon-name-part-type="genus" reg="Aster">Aster</tp:taxon-name-part><tp:taxon-name-part taxon-name-part-type="species" reg="quanzhouensis">quanzhouensis</tp:taxon-name-part></tp:taxon-name></italic> (<tp:taxon-name><tp:taxon-name-part taxon-name-part-type="family">Asteraceae</tp:taxon-name-part></tp:taxon-name>), a new riparian species from eastern China</article-title><source>PhytoKeys</source><day>09</day><month>05</month><year>2022</year><volume>195</volume><fpage>93</fpage><lpage>106</lpage><pub-id pub-id-type="doi">10.3897/phytokeys.195.82411</pub-id></mixed-citation></tp:treatment-meta><tp:nomenclature><label>﻿</label><tp:taxon-name>
            <object-id xmlns:xlink="http://www.w3.org/1999/xlink" content-type="arpha" xlink:type="simple">E9396B43-12C0-59A1-90E9-86F0F7830DCF</object-id>
            <tp:taxon-name-part taxon-name-part-type="genus" reg="Aster">Aster</tp:taxon-name-part>
            <tp:taxon-name-part taxon-name-part-type="species" reg="quanzhouensis">quanzhouensis</tp:taxon-name-part>
            <object-id xmlns:xlink="http://www.w3.org/1999/xlink" content-type="ipni" xlink:type="simple">urn:lsid:ipni.org:names:77297480-1</object-id>
          </tp:taxon-name><tp:taxon-authority>M.Tang, G.J.Yan &amp; W.P.Li</tp:taxon-authority><tp:taxon-status xmlns:xlink="http://www.w3.org/1999/xlink" xlink:type="simple">sp. nov.</tp:taxon-status><xref ref-type="fig" rid="F1">Figs 1</xref><xref ref-type="fig" rid="F2">, 2</xref><xref ref-type="fig" rid="F3">, 3</xref></tp:nomenclature><tp:treatment-sec sec-type="material" id="SECID0EDNAC"><title>Type.</title><p>China, Fujian province, Quanzhou city, Dehua county, Nancheng town, alt. ca. 500 m, <named-content xmlns:xlink="http://www.w3.org/1999/xlink" content-type="dwc:verbatimCoordinates" xlink:type="simple"><named-content content-type="geo-json" specific-use="{&#34;type&#34;:&#34;Point&#34;,&#34;coordinates&#34;:[118.494167,25.570000]}" id="NCID0EMNAC" xlink:type="simple">25°34.20'N, 118°29.65'E</named-content></named-content>, 5 Oct 2021, Guo-Jiao Yan, YGJ2110003 (Holotype: <named-content xmlns:xlink="http://www.w3.org/1999/xlink" content-type="dwc:institutional_code" xlink:title="Herbarium of Hunan Normal University" xlink:href="http://grbio.org/institution/hunan-normal-university" xlink:type="simple">HNNU</named-content>!, isotypes: <named-content xmlns:xlink="http://www.w3.org/1999/xlink" content-type="dwc:institutional_code" xlink:title="Herbarium of Hunan Normal University" xlink:href="http://grbio.org/institution/hunan-normal-university" xlink:type="simple">HNNU</named-content>!, <named-content xmlns:xlink="http://www.w3.org/1999/xlink" content-type="dwc:institutional_code" xlink:title="Jiangxi Agricultural University" xlink:href="http://grbio.org/institution/jiangxi-agricultural-university" xlink:type="simple">JXAU</named-content>!) (Fig. <xref ref-type="fig" rid="F3">3</xref>).</p></tp:treatment-sec><tp:treatment-sec sec-type="Additional collection seen" id="SECID0EEOAC"><title>Additional collection seen.</title><p>China. Fujian province, Quanzhou city, Yongchun county, alt. ca. 500 m, <named-content xmlns:xlink="http://www.w3.org/1999/xlink" content-type="dwc:verbatimCoordinates" xlink:type="simple"><named-content content-type="geo-json" specific-use="{&#34;type&#34;:&#34;Point&#34;,&#34;coordinates&#34;:[118.350000,25.400000]}" id="NCID0ENOAC" xlink:type="simple">25°24'N, 118°21'E</named-content></named-content>, 30 Nov 2021, Guo-Jiao Yan, YGJ21113001 (<named-content xmlns:xlink="http://www.w3.org/1999/xlink" content-type="dwc:institutional_code" xlink:title="Herbarium of Hunan Normal University" xlink:href="http://grbio.org/institution/hunan-normal-university" xlink:type="simple">HNNU</named-content>!).</p></tp:treatment-sec><tp:treatment-sec sec-type="diagnosis" id="SECID0EXOAC"><title>Diagnosis.</title><p><italic><tp:taxon-name><tp:taxon-name-part taxon-name-part-type="genus" reg="Aster">Aster</tp:taxon-name-part><tp:taxon-name-part taxon-name-part-type="species" reg="quanzhouensis">quanzhouensis</tp:taxon-name-part></tp:taxon-name></italic> differs from <italic><tp:taxon-name><tp:taxon-name-part taxon-name-part-type="genus" reg="Aster">A.</tp:taxon-name-part><tp:taxon-name-part taxon-name-part-type="species" reg="tonglingensis">tonglingensis</tp:taxon-name-part></tp:taxon-name></italic> by its stems only 21–30 (60) cm (vs. 70–100 cm) long, narrowly lanceolate (vs. lanceolate) rosulate leaves, purplish-red (vs. green) apices of the phyllaries, 9–20 (40) (vs. more than 30) capitula, 7–11 (vs. ca. 15) ray florets, 11–14 × ca. 2 mm (vs. 7–10 × ca. 2 mm) lamina, two-or three-ribbed (vs. 4-ribbed) achenes and flowering period (Sep to early Dec vs. Jul) (Figs <xref ref-type="fig" rid="F2">2</xref>, <xref ref-type="fig" rid="F3">3</xref>, Table <xref ref-type="table" rid="T1">1</xref>).</p><table-wrap id="T1" position="float" orientation="portrait"><label>Table 1.</label><caption><p>Comparison of <italic><tp:taxon-name><tp:taxon-name-part taxon-name-part-type="genus" reg="Aster">Aster</tp:taxon-name-part><tp:taxon-name-part taxon-name-part-type="species" reg="quanzhouensis">quanzhouensis</tp:taxon-name-part></tp:taxon-name></italic> and <italic><tp:taxon-name><tp:taxon-name-part taxon-name-part-type="genus" reg="Aster">A.</tp:taxon-name-part><tp:taxon-name-part taxon-name-part-type="species" reg="tonglingensis">tonglingensis</tp:taxon-name-part></tp:taxon-name></italic>. The data of the latter species were taken from <xref ref-type="bibr" rid="B27">Zhang et al. (2019)</xref>.</p></caption><table id="TID0E4AAG" rules="all"><tbody><tr><th rowspan="1" colspan="1">Characters</th><th rowspan="1" colspan="1">
                    <italic>
                      <tp:taxon-name><tp:taxon-name-part taxon-name-part-type="genus" reg="Aster">Aster</tp:taxon-name-part><tp:taxon-name-part taxon-name-part-type="species" reg="quanzhouensis">quanzhouensis</tp:taxon-name-part></tp:taxon-name>
                    </italic>
                  </th><th rowspan="1" colspan="1">
                    <italic>
                      <tp:taxon-name><tp:taxon-name-part taxon-name-part-type="genus" reg="Aster">A.</tp:taxon-name-part><tp:taxon-name-part taxon-name-part-type="species" reg="tonglingensis">tonglingensis</tp:taxon-name-part></tp:taxon-name>
                    </italic>
                  </th></tr><tr><td rowspan="1" colspan="1">
                    <bold>Stem</bold>
                  </td><td rowspan="1" colspan="1">21–30(60) cm, solitary</td><td rowspan="1" colspan="1">70–100 cm, solitary or two to three</td></tr><tr><td rowspan="1" colspan="1">
                    <bold>Basal leaves</bold>
                  </td><td rowspan="1" colspan="1">narrowly lanceolate, 4–13 × 0.4–1.7 cm</td><td rowspan="1" colspan="1">lanceolate, 4–18 × 0.8–2.5 cm</td></tr><tr><td rowspan="1" colspan="1">
                    <bold>Capitula</bold>
                  </td><td rowspan="1" colspan="1">9–20 (40)</td><td rowspan="1" colspan="1">More than 30</td></tr><tr><td rowspan="1" colspan="1">
                    <bold>Phyllaries</bold>
                  </td><td rowspan="1" colspan="1">5–7-seriate, apex purplish-red</td><td rowspan="1" colspan="1">5–7-seriate, apex green</td></tr><tr><td rowspan="1" colspan="1">
                    <bold>Ray florets</bold>
                  </td><td rowspan="1" colspan="1">7–11</td><td rowspan="1" colspan="1">ca. 15</td></tr><tr><td rowspan="1" colspan="1">
                    <bold>Achenes</bold>
                  </td><td rowspan="1" colspan="1">2–3-ribbed</td><td rowspan="1" colspan="1">4-ribbed</td></tr><tr><td rowspan="1" colspan="1">
                    <bold>Pappus</bold>
                  </td><td rowspan="1" colspan="1">8–11 mm</td><td rowspan="1" colspan="1">ca. 7 mm</td></tr><tr><td rowspan="1" colspan="1">
                    <bold>Flowering period</bold>
                  </td><td rowspan="1" colspan="1">Sep to early Dec</td><td rowspan="1" colspan="1">Jul</td></tr></tbody></table></table-wrap><fig id="F2" position="float" orientation="portrait"><object-id xmlns:xlink="http://www.w3.org/1999/xlink" content-type="doi" xlink:type="simple">10.3897/phytokeys.195.82411.figure2</object-id><object-id xmlns:xlink="http://www.w3.org/1999/xlink" content-type="arpha" xlink:type="simple">E3AECC81-47DB-552C-ACAF-D26C3C9BBEAC</object-id><label>Figure 2.</label><caption><p>Images of living plants of <italic><tp:taxon-name><tp:taxon-name-part taxon-name-part-type="genus" reg="Aster">Aster</tp:taxon-name-part><tp:taxon-name-part taxon-name-part-type="species" reg="quanzhouensis">quanzhouensis</tp:taxon-name-part></tp:taxon-name></italic><bold>A</bold> habitat <bold>B</bold> habit <bold>C</bold> seedling <bold>D</bold> steam <bold>E</bold> rosulate leaves <bold>F</bold> top view of the capitulum <bold>G</bold> a disk floret (left) and a ray floret (right) <bold>H</bold> style branches of a disk floret <bold>I</bold> receptacle <bold>J</bold> fruits <bold>K</bold> dorsal view of a capitulum <bold>L</bold> phyllaries (from outer to inner, left to right).</p></caption><graphic xmlns:xlink="http://www.w3.org/1999/xlink" xlink:href="phytokeys-195-093_article-82411__-g002.jpg" position="float" orientation="portrait" xlink:type="simple" id="oo_681668.jpg"><uri content-type="original_file" xlink:type="simple">https://binary.pensoft.net/fig/681668</uri></graphic></fig></tp:treatment-sec><tp:treatment-sec sec-type="description" id="SECID0EBHAE"><title>Description.</title><p>Perennial herb, 21–30 (60) cm high. Rhizomes thin, with adventitious roots, stolons absent. Stem solitary, erect, unbranched except for inflorescence, glabrous or puberulent in upper part. Leaves slightly leathery, narrowly lanceolate, apex acute, base gradually narrowing, subclasping, abaxially light green, adaxially dark green and glossy, 3-veined, midvein abaxially prominent; rosulate leaves 4–13 × 0.4–1.7 cm, margin serrate, petiole 3–11 cm long, both surfaces glabrous; lower cauline leaves persistent at anthesis or rarely withered, 3–10 × 0.3–0.8 cm, sessile or with obscure petioles, margin entire or serrate, abaxially glabrous, adaxially sparsely strigose; middle cauline leaves sessile or with obscure petiole, 4–7 × 0.3–0.4 cm, margin entire or serrate, abaxially glabrous, adaxially sparsely strigose; upper leaves sessile, margin entire. Capitula 9–20 (40) in a terminal corymbose cyme, peduncle puberulent. Involucre campanulate, 5–8 mm in diameter; phyllaries in 5–7 rows, imbricate, lanceolate, the outer rows shorter than the inner ones, reflexed, densely pilose, with ciliate margin; outer phyllaries 3.2–6.2 × 1.1–2 mm; middle phyllaries 4.6–13 × 1.5–2.2 mm, with narrowly scarious margin, tip purplish-red; inner phyllaries 10.1–13.0 ×1.5–1.7 mm, with broadly scarious margin, tip purplish-red. Receptacles flat, alveolate. Ray florets 7–11, female, tube ca. 4 mm, glabrous, ligules whitish, lanceolate, 11–14 × ca. 2 mm, with four nerves, apex with two or three teeth. Disc florets (11) 18–24, hermaphrodite, yellow, tube puberulent, ca. 3 mm, thin but expanded at base, 5-lobed, lobes spreading to reflexed, narrowly triangular, unequal, 1.1–1.5 mm, glandular; anthers ca. 1.8 mm (excluding collar), apical appendage 0.35–0.45 mm long, narrowly lanceolate, anther collar ca. 0.4 mm long; style arm appendage lanceolate, ca. 2.5 mm, stigmatic lines 1.2–1.4 mm, equal to the sterile style tip appendages. Achenes 4.5–5.5 × 0.9–1.4 mm, narrowly oblong, strigose, eglandular, two- or three-ribbed. Pappus uniseriate, dirty white, 8–11 mm, nearly as long as disc corolla at anthesis.</p><fig id="F3" position="float" orientation="portrait"><object-id xmlns:xlink="http://www.w3.org/1999/xlink" content-type="doi" xlink:type="simple">10.3897/phytokeys.195.82411.figure3</object-id><object-id xmlns:xlink="http://www.w3.org/1999/xlink" content-type="arpha" xlink:type="simple">BC04DC4F-D7F0-583E-A20B-BB8BCA497AD1</object-id><label>Figure 3.</label><caption><p>Holotype of <italic><tp:taxon-name><tp:taxon-name-part taxon-name-part-type="genus" reg="Aster">Aster</tp:taxon-name-part><tp:taxon-name-part taxon-name-part-type="species" reg="quanzhouensis">quanzhouensis</tp:taxon-name-part></tp:taxon-name></italic> M.Tang, G.J.Yan &amp; W.P.Li.</p></caption><graphic xmlns:xlink="http://www.w3.org/1999/xlink" xlink:href="phytokeys-195-093_article-82411__-g003.jpg" position="float" orientation="portrait" xlink:type="simple" id="oo_681669.jpg"><uri content-type="original_file" xlink:type="simple">https://binary.pensoft.net/fig/681669</uri></graphic></fig></tp:treatment-sec><tp:treatment-sec sec-type="phenology" id="SECID0E5HAE"><title>Phenology.</title><p>Flowering from September to early December and fruiting from October to December.</p></tp:treatment-sec><tp:treatment-sec sec-type="etymology" id="SECID0EDIAE"><title>Etymology.</title><p>The species is named after its type locality, Quanzhou city, Fujian province, China.</p></tp:treatment-sec><tp:treatment-sec sec-type="Vernacular name" id="SECID0EIIAE"><title>Vernacular name.</title><p>quán zhōu zĭ wăn (Chinese pronunciation); 泉州紫菀 (Chinese name).</p></tp:treatment-sec><tp:treatment-sec sec-type="distribution" id="SECID0ENIAE"><title>Distribution and habitat.</title><p><italic><tp:taxon-name><tp:taxon-name-part taxon-name-part-type="genus" reg="Aster">Aster</tp:taxon-name-part><tp:taxon-name-part taxon-name-part-type="species" reg="quanzhouensis">quanzhouensis</tp:taxon-name-part></tp:taxon-name></italic> is known from Dehua and Yongchun counties, Quanzhou city, Fujian province, China. The new species grows on rocks in riparian habitats at an altitude of ca. 500 m a.s.l.</p></tp:treatment-sec><tp:treatment-sec sec-type="conservation status" id="SECID0E5IAE"><title>Conservation status.</title><p><italic><tp:taxon-name><tp:taxon-name-part taxon-name-part-type="genus" reg="Aster">Aster</tp:taxon-name-part><tp:taxon-name-part taxon-name-part-type="species" reg="quanzhouensis">quanzhouensis</tp:taxon-name-part></tp:taxon-name></italic> seems to be a narrowly distributed species, currently known only in rocky areas along two streams (Jin river and Min river) in Quanzhou city, and each population with ca. 150 (total &lt; 1000) individuals were found. The habitat of <italic><tp:taxon-name><tp:taxon-name-part taxon-name-part-type="genus" reg="Aster">A.</tp:taxon-name-part><tp:taxon-name-part taxon-name-part-type="species" reg="quanzhouensis">quanzhouensis</tp:taxon-name-part></tp:taxon-name></italic> is easily disturbed or damaged. Further fieldwork is needed to evaluate the exact distribution of the species, and it is possible that other populations could be found in similar habitats of the Jin and Min rivers. Therefore, we only temporarily assign the species to the category DD (Data Deficient) according to the International Union for Conservation of Nature (<xref ref-type="bibr" rid="B7">IUCN 2022</xref>).</p><sec sec-type="﻿Cytology" id="SECID0E5JAE"><title>﻿Cytology</title><p>The somatic chromosomes of the new species at metaphase are illustrated in Fig. <xref ref-type="fig" rid="F4">4</xref>. The two populations have a same karyotype formula, 2n = 18, and Stebbins’ 1A-type (<xref ref-type="bibr" rid="B19">Stebbins 1971</xref>), but differs in ratio of long to short arm of chromosomes (the former is 1.02–1.55, while the latter 1.06–1.45), the chromosomes length (the former is 1.49–2.72, while the latter 1.71–2.77), and the AI value (the former is 0.54, while the latter 0.57).</p><fig id="F4" position="float" orientation="portrait"><object-id xmlns:xlink="http://www.w3.org/1999/xlink" content-type="doi" xlink:type="simple">10.3897/phytokeys.195.82411.figure4</object-id><object-id xmlns:xlink="http://www.w3.org/1999/xlink" content-type="arpha" xlink:type="simple">E986CE3D-1282-5809-A258-9AD2C096AC1F</object-id><label>Figure 4.</label><caption><p>Micrographs of somatic metaphase chromosomes (<bold>A, C</bold>) and the karyotype (<bold>B, D</bold>) of <italic><tp:taxon-name><tp:taxon-name-part taxon-name-part-type="genus" reg="Aster">Aster</tp:taxon-name-part><tp:taxon-name-part taxon-name-part-type="species" reg="quanzhouensis">quanzhouensis</tp:taxon-name-part></tp:taxon-name></italic> from two different populations. (<bold>A, B</bold> Dehua county, Quanzhou, Fujian, China; <bold>C, D</bold> Yongchun county, Quanzhou, Fujian, China).</p></caption><graphic xmlns:xlink="http://www.w3.org/1999/xlink" xlink:href="phytokeys-195-093_article-82411__-g004.jpg" position="float" orientation="portrait" xlink:type="simple" id="oo_681670.jpg"><uri content-type="original_file" xlink:type="simple">https://binary.pensoft.net/fig/681670</uri></graphic></fig></sec><sec sec-type="﻿Molecular phylogeny" id="SECID0EMLAE"><title>﻿Molecular phylogeny</title><p>The aligned lengths of ITS, ETS and <italic>trnL-F</italic> are 647 bp, 568 bp and 957 bp, respectively, yielding a concatenated alignment of 2172 bp. Character state changes were equally weighted and gaps were treated as missing data. <abbrev xmlns:xlink="http://www.w3.org/1999/xlink" xlink:title="maximum likelihood" id="ABBRID0EULAE" xlink:type="simple">ML</abbrev> and <abbrev xmlns:xlink="http://www.w3.org/1999/xlink" xlink:title="Bayesian inference" id="ABBRID0EYLAE" xlink:type="simple">BI</abbrev> analyses produced similar topology and only the <abbrev xmlns:xlink="http://www.w3.org/1999/xlink" xlink:title="maximum likelihood" id="ABBRID0E3LAE" xlink:type="simple">ML</abbrev> tree was presented in Fig. <xref ref-type="fig" rid="F5">5</xref>, with <abbrev xmlns:xlink="http://www.w3.org/1999/xlink" xlink:title="maximum likelihood" id="ABBRID0EEMAE" xlink:type="simple">ML</abbrev> bootstrap (LP), and <abbrev xmlns:xlink="http://www.w3.org/1999/xlink" xlink:title="posterior probabilities" id="ABBRID0EIMAE" xlink:type="simple">PP</abbrev> values for each clade. The phylogenetic results showed that the two samples of the new taxon were grouped together with strong support (<abbrev xmlns:xlink="http://www.w3.org/1999/xlink" xlink:title="posterior probabilities" id="ABBRID0EMMAE" xlink:type="simple">PP</abbrev> = 1.00, LP = 100%) and are closely related to <italic><tp:taxon-name><tp:taxon-name-part taxon-name-part-type="genus" reg="Aster">Aster</tp:taxon-name-part><tp:taxon-name-part taxon-name-part-type="species" reg="tonglingensis">tonglingensis</tp:taxon-name-part></tp:taxon-name></italic> with strong support (<abbrev xmlns:xlink="http://www.w3.org/1999/xlink" xlink:title="posterior probabilities" id="ABBRID0E2MAE" xlink:type="simple">PP</abbrev> = 1.00, LP = 99%). According to these results, <italic><tp:taxon-name><tp:taxon-name-part taxon-name-part-type="genus" reg="Aster">A.</tp:taxon-name-part><tp:taxon-name-part taxon-name-part-type="species" reg="quanzhouensis">quanzhouensis</tp:taxon-name-part></tp:taxon-name></italic> is nested within the core <italic><tp:taxon-name><tp:taxon-name-part taxon-name-part-type="genus" reg="Aster">Aster</tp:taxon-name-part></tp:taxon-name></italic> clade (<abbrev xmlns:xlink="http://www.w3.org/1999/xlink" xlink:title="posterior probabilities" id="ABBRID0ERNAE" xlink:type="simple">PP</abbrev> = 1.00, LP = 100%) that is the redefined genus <italic><tp:taxon-name><tp:taxon-name-part taxon-name-part-type="genus" reg="Aster">Aster</tp:taxon-name-part></tp:taxon-name></italic> in Eurasia (<xref ref-type="bibr" rid="B11">Li et al. 2012</xref>; <xref ref-type="bibr" rid="B15">Nesom 2020a</xref>, <xref ref-type="bibr" rid="B16">b</xref>).</p><fig id="F5" position="float" orientation="portrait"><object-id xmlns:xlink="http://www.w3.org/1999/xlink" content-type="doi" xlink:type="simple">10.3897/phytokeys.195.82411.figure5</object-id><object-id xmlns:xlink="http://www.w3.org/1999/xlink" content-type="arpha" xlink:type="simple">E38916FB-F967-5A53-ACF5-74B99C92FA3D</object-id><label>Figure 5.</label><caption><p>The phylogram of the maximum likelihood (<abbrev xmlns:xlink="http://www.w3.org/1999/xlink" xlink:title="maximum likelihood" id="ABBRID0EQOAE" xlink:type="simple">ML</abbrev>) tree from the combined data (ITS, ETS and <italic>trnL-F</italic>), showing the phylogenetic position of <italic><tp:taxon-name><tp:taxon-name-part taxon-name-part-type="genus" reg="Aster">Aster</tp:taxon-name-part><tp:taxon-name-part taxon-name-part-type="species" reg="quanzhouensis">quanzhouensis</tp:taxon-name-part></tp:taxon-name></italic>. Bootstrap support values (1,000 replicates) for maximum parsimony (MP ≥ 50%, left) and Bayesian posterior probabilities (<abbrev xmlns:xlink="http://www.w3.org/1999/xlink" xlink:title="posterior probabilities" id="ABBRID0EBPAE" xlink:type="simple">PP</abbrev> ≥ 0.90, right) are provided above the branches. The samples of <italic><tp:taxon-name><tp:taxon-name-part taxon-name-part-type="genus" reg="Aster">Aster</tp:taxon-name-part><tp:taxon-name-part taxon-name-part-type="species" reg="quanzhouensis">quanzhouensis</tp:taxon-name-part></tp:taxon-name></italic> are shown in bold.</p></caption><graphic xmlns:xlink="http://www.w3.org/1999/xlink" xlink:href="phytokeys-195-093_article-82411__-g005.jpg" position="float" orientation="portrait" xlink:type="simple" id="oo_681671.jpg"><uri content-type="original_file" xlink:type="simple">https://binary.pensoft.net/fig/681671</uri></graphic></fig></sec></tp:treatment-sec><tp:treatment-sec><!--Section generated to contain objects referenced in tp:taxon-treatment.--><fig id="F1" position="float" orientation="portrait"><object-id xmlns:xlink="http://www.w3.org/1999/xlink" content-type="doi" xlink:type="simple">10.3897/phytokeys.195.82411.figure1</object-id><object-id xmlns:xlink="http://www.w3.org/1999/xlink" content-type="arpha" xlink:type="simple">399C3FB4-BDBA-570B-A920-775241703A56</object-id><label>Figure 1.</label><caption><p>Distribution of <italic><tp:taxon-name><tp:taxon-name-part taxon-name-part-type="genus" reg="Aster">Aster</tp:taxon-name-part><tp:taxon-name-part taxon-name-part-type="species" reg="quanzhouensis">quanzhouensis</tp:taxon-name-part></tp:taxon-name></italic> (black circle) and <italic><tp:taxon-name><tp:taxon-name-part taxon-name-part-type="genus" reg="Aster">A.</tp:taxon-name-part><tp:taxon-name-part taxon-name-part-type="species" reg="tonglingensis">tonglingensis</tp:taxon-name-part></tp:taxon-name></italic> (black triangle).</p></caption><graphic xmlns:xlink="http://www.w3.org/1999/xlink" xlink:href="phytokeys-195-093_article-82411__-g001.jpg" position="float" orientation="portrait" xlink:type="simple" id="oo_681667.jpg"><uri content-type="original_file" xlink:type="simple">https://binary.pensoft.net/fig/681667</uri></graphic></fig></tp:treatment-sec><ref-list><ref id="B27"><mixed-citation xmlns:xlink="http://www.w3.org/1999/xlink" xlink:type="simple"><person-group><name name-style="western"><surname>Zhang</surname><given-names>GJ</given-names></name><name name-style="western"><surname>Hu</surname><given-names>HH</given-names></name><name name-style="western"><surname>Gao</surname><given-names>TG</given-names></name><name name-style="western"><surname>Gilbert</surname><given-names>MG</given-names></name><name name-style="western"><surname>Jin</surname><given-names>XF</given-names></name></person-group> (<year>2019</year>) Convergent origin of the narrowly lanceolate leaf in the genus <italic><tp:taxon-name><tp:taxon-name-part taxon-name-part-type="genus">Aster</tp:taxon-name-part></tp:taxon-name></italic>-with special reference to an unexpected discovery of a new <italic><tp:taxon-name><tp:taxon-name-part taxon-name-part-type="genus">Aster</tp:taxon-name-part></tp:taxon-name></italic> species from East China. PeerJ 7: e6288. <ext-link xlink:href="10.7717/peerj.6288" ext-link-type="doi" xlink:type="simple">https://doi.org/10.7717/peerj.6288</ext-link></mixed-citation></ref><ref id="B7"><mixed-citation xmlns:xlink="http://www.w3.org/1999/xlink" xlink:type="simple">IUCN (<year>2022</year>) Guidelines for Using the IUCN Red List Categories and Criteria. Version 15. Prepared by the Standards and Petitions Committee. <ext-link xlink:href="http://www.iucnredlist.org/documents/RedListGuidelines.pdf" ext-link-type="uri" xlink:type="simple">http://www.iucnredlist.org/documents/RedListGuidelines.pdf</ext-link></mixed-citation></ref><ref id="B19"><mixed-citation xmlns:xlink="http://www.w3.org/1999/xlink" xlink:type="simple"><person-group><name name-style="western"><surname>Stebbins</surname><given-names>GL</given-names></name></person-group> (<year>1971</year>) <source>Chromosomal evolution in higher plants.</source><publisher-name>Edward Arnold</publisher-name>, <publisher-loc>London</publisher-loc>, <size units="page">216 pp</size>.</mixed-citation></ref><ref id="B11"><mixed-citation xmlns:xlink="http://www.w3.org/1999/xlink" xlink:type="simple"><person-group><name name-style="western"><surname>Li</surname><given-names>WP</given-names></name><name name-style="western"><surname>Yang</surname><given-names>FS</given-names></name><name name-style="western"><surname>Jivkova</surname><given-names>T</given-names></name><name name-style="western"><surname>Yin</surname><given-names>GS</given-names></name></person-group> (<year>2012</year>) <article-title>Phylogenetic relationships and generic delimitation of Eurasian <italic><tp:taxon-name><tp:taxon-name-part taxon-name-part-type="genus">Aster</tp:taxon-name-part></tp:taxon-name></italic> (<tp:taxon-name><tp:taxon-name-part taxon-name-part-type="family">Asteraceae</tp:taxon-name-part></tp:taxon-name>: <tp:taxon-name><tp:taxon-name-part taxon-name-part-type="tribe">Astereae</tp:taxon-name-part></tp:taxon-name>) inferred from ITS, ETS and <italic>trnL-F</italic> sequence data.</article-title><source>Annals of Botany</source><volume>109</volume>(<issue>7</issue>): <fpage>1341</fpage>–<lpage>1357</lpage>. <ext-link xlink:href="10.1093/aob/mcs054" ext-link-type="doi" xlink:type="simple">https://doi.org/10.1093/aob/mcs054</ext-link></mixed-citation></ref><ref id="B15"><mixed-citation xmlns:xlink="http://www.w3.org/1999/xlink" xlink:type="simple"><person-group><name name-style="western"><surname>Nesom</surname><given-names>GL</given-names></name></person-group> (<year>2020a</year>) <article-title>Revised subtribal classification of <tp:taxon-name><tp:taxon-name-part taxon-name-part-type="tribe">Astereae</tp:taxon-name-part></tp:taxon-name> (<tp:taxon-name><tp:taxon-name-part taxon-name-part-type="family">Asteraceae</tp:taxon-name-part></tp:taxon-name>).</article-title><source>Phytoneuron</source><volume>53</volume>: <fpage>1</fpage>–<lpage>39</lpage>.</mixed-citation></ref><ref id="B16"><mixed-citation xmlns:xlink="http://www.w3.org/1999/xlink" xlink:type="simple"><person-group><name name-style="western"><surname>Nesom</surname><given-names>GL</given-names></name></person-group> (<year>2020b</year>) <article-title>The genus <italic><tp:taxon-name><tp:taxon-name-part taxon-name-part-type="genus">Aster</tp:taxon-name-part></tp:taxon-name></italic> (<tp:taxon-name><tp:taxon-name-part taxon-name-part-type="family">Asteraceae</tp:taxon-name-part></tp:taxon-name>) in the strictest sense.</article-title><source>Phytoneuron</source><volume>56</volume>: <fpage>1</fpage>–<lpage>22</lpage>.</mixed-citation></ref></ref-list></tp:taxon-treatment>
